# Supplementary material for: Dynamic change of calcium-rich compartments during coccolithophore biomineralization
Source: Sci Adv. 2025 Jul 23;11(30):eadv0618. doi: 10.1126/sciadv.adv0618 (PMC12285720; doi:10.1126/sciadv.adv0618)
Supplement: Supplementary file 2 — Movies S1 to S9 [file sciadv.adv0618_movies_s1_to_s9.zip]

Archive with 9 entries (9 files):
- sciadv.adv0618_movie_s1.mp4
- sciadv.adv0618_movie_s2.mp4
- sciadv.adv0618_movie_s3.mp4
- sciadv.adv0618_movie_s4.mp4
- sciadv.adv0618_movie_s5.mp4
- sciadv.adv0618_movie_s6.mp4
- sciadv.adv0618_movie_s7.mp4
- sciadv.adv0618_movie_s8.mp4
- sciadv.adv0618_movie_s9.mp4
